# Supplementary material for: The Siberian centipede species Lithobiusproximus Sseliwanoff, 1878 (Chilopoda, Lithobiomorpha): a new member of the Polish fauna
Source: Zookeys. 2019 Jan 31;(821):1–10. doi: 10.3897/zookeys.821.32250 (PMC6367304; doi:10.3897/zookeys.821.32250)
Supplement: XML Treatment for Lithobius (Ezembius) proximus [file zookeys.821.32250-treatment1.xml]

<!DOCTYPE tp:taxon-treatment
  PUBLIC "-//TaxonX//DTD Taxonomic Treatment Publishing DTD v0 20100105//EN" "tax-treatment-NSO.dtd">
<tp:taxon-treatment xmlns:tp="http://www.plazi.org/taxpub"><tp:treatment-meta><kwd-group><label>Taxon classification</label><kwd><named-content xmlns:xlink="http://www.w3.org/1999/xlink" content-type="kingdom">Animalia</named-content></kwd><kwd><named-content xmlns:xlink="http://www.w3.org/1999/xlink" content-type="order">Lithobiomorpha</named-content></kwd><kwd><named-content xmlns:xlink="http://www.w3.org/1999/xlink" content-type="family">Lithobiidae</named-content></kwd></kwd-group><mixed-citation publication-type="journal"><person-group><name><surname>Wytwer</surname><given-names>Jolanta</given-names></name><name><surname>Tajovský</surname><given-names>Karel</given-names></name></person-group><article-title>The Siberian centipede species <italic><tp:taxon-name><tp:taxon-name-part taxon-name-part-type="genus" reg="Lithobius">Lithobius</tp:taxon-name-part><tp:taxon-name-part taxon-name-part-type="species" reg="proximus">proximus</tp:taxon-name-part></tp:taxon-name></italic> Sseliwanoff, 1878 (<tp:taxon-name><tp:taxon-name-part taxon-name-part-type="class">Chilopoda</tp:taxon-name-part></tp:taxon-name>, <tp:taxon-name><tp:taxon-name-part taxon-name-part-type="order">Lithobiomorpha</tp:taxon-name-part></tp:taxon-name>): a new member of the Polish fauna</article-title><source>Zookeys</source><day>31</day><month>1</month><year>2019</year><volume>2019</volume><issue>821</issue><fpage>1</fpage><lpage>10</lpage><pub-id pub-id-type="doi">10.3897/zookeys.821.32250</pub-id></mixed-citation></tp:treatment-meta><tp:nomenclature><tp:taxon-name><tp:taxon-name-part taxon-name-part-type="genus" reg="Lithobius">Lithobius</tp:taxon-name-part> (<tp:taxon-name-part taxon-name-part-type="subgenus" reg="Ezembius">Ezembius</tp:taxon-name-part>) <tp:taxon-name-part taxon-name-part-type="species" reg="proximus">proximus</tp:taxon-name-part></tp:taxon-name><tp:taxon-authority>Sseliwanoff, 1878</tp:taxon-authority></tp:nomenclature><tp:treatment-sec sec-type="Taxonomical remarks" id="SECID0EMOAC"><title>Taxonomical remarks.</title><p><italic><tp:taxon-name><tp:taxon-name-part taxon-name-part-type="genus" reg="Lithobius">Lithobius</tp:taxon-name-part><tp:taxon-name-part taxon-name-part-type="species" reg="proximus">proximus</tp:taxon-name-part></tp:taxon-name></italic> is formally treated as belonging to the <tp:taxon-name><tp:taxon-name-part taxon-name-part-type="infraspecific-rank">subgenus</tp:taxon-name-part><tp:taxon-name-part taxon-name-part-type="subgenus" reg="Ezembius">Ezembius</tp:taxon-name-part></tp:taxon-name> Chamberlin, 1919 (<xref ref-type="bibr" rid="B7">Farzalieva and Esyunin 2008</xref>, <xref ref-type="bibr" rid="B15">Nefediev et al. 2017a</xref>, <xref ref-type="bibr" rid="B16">b</xref>, <xref ref-type="bibr" rid="B17">Nefediev et al. 2018</xref>). Species included in the <tp:taxon-name><tp:taxon-name-part taxon-name-part-type="infraspecific-rank">subgenus</tp:taxon-name-part><tp:taxon-name-part taxon-name-part-type="subgenus" reg="Ezembius">Ezembius</tp:taxon-name-part></tp:taxon-name> are characterized by the number of their antennal articles being limited to about 20, similar to the members of the <tp:taxon-name><tp:taxon-name-part taxon-name-part-type="infraspecific-rank">subgenus</tp:taxon-name-part><tp:taxon-name-part taxon-name-part-type="subgenus" reg="Monotarsobius">Monotarsobius</tp:taxon-name-part></tp:taxon-name> Verhoeff, 1905, but they differ from them in that the tarsal articulation of the legs 1−13 is distinct, as in the <tp:taxon-name><tp:taxon-name-part taxon-name-part-type="infraspecific-rank">subgenus</tp:taxon-name-part><tp:taxon-name-part taxon-name-part-type="subgenus" reg="Lithobius">Lithobius</tp:taxon-name-part></tp:taxon-name> Leach, 1814 (<xref ref-type="bibr" rid="B4">Eason 1974</xref>, <xref ref-type="bibr" rid="B5">1976</xref>; <xref ref-type="bibr" rid="B28">Zapparoli and Edgecombe 2011</xref>). Therefore, it is easy to distinguish representatives of the genus <italic><tp:taxon-name><tp:taxon-name-part taxon-name-part-type="genus" reg="Ezembius">Ezembius</tp:taxon-name-part></tp:taxon-name></italic> from the majority of centipedes inhabiting the litter of Central European forests, most often belonging to either <tp:taxon-name><tp:taxon-name-part taxon-name-part-type="infraspecific-rank">subgenus</tp:taxon-name-part><tp:taxon-name-part taxon-name-part-type="subgenus" reg="Lithobius">Lithobius</tp:taxon-name-part></tp:taxon-name> or <italic><tp:taxon-name><tp:taxon-name-part taxon-name-part-type="genus" reg="Monotarsobius">Monotarsobius</tp:taxon-name-part></tp:taxon-name></italic>. The morphology of specimens recorded in the Wigry National Park corresponds to the characteristics given by <xref ref-type="bibr" rid="B26">Zalesskaja (1978)</xref> as well as <xref ref-type="bibr" rid="B7">Farzalieva and Esyunin (2008)</xref>. They are distinguished by having elongated antennal articles and a darker brownish to brown colour head compared to the rest of the body (Figures <xref ref-type="fig" rid="F1">1</xref>, <xref ref-type="fig" rid="F1">2</xref>). Marginal ridges of tergites 9, 11 and 13 are rather rounded, but tergites 13 and 15 occur with rounded gentle posterior projections. Males have a dorsal groove on the femur and tibia (Figure <xref ref-type="fig" rid="F1">3</xref>) and often also on the first tarsal segment of the ultimate legs. Females have gonopods with simple claws (Figures <xref ref-type="fig" rid="F2">6</xref>, <xref ref-type="fig" rid="F2">7</xref>), with 2 + 2 (most common) and sometimes with 2 + 3 or 3 + 3 spurs (Figure <xref ref-type="fig" rid="F2">8</xref>). However, in our examined material, the third spur (the most inner) was very small (&lt; one-third of the first one), a feature that distinguishes it from <tp:taxon-name><tp:taxon-name-part taxon-name-part-type="genus" reg="Lithobius">Lithobius</tp:taxon-name-part> (<tp:taxon-name-part taxon-name-part-type="subgenus" reg="Ezembius">Ezembius</tp:taxon-name-part>) <tp:taxon-name-part taxon-name-part-type="species" reg="sibiricus">sibiricus</tp:taxon-name-part></tp:taxon-name> Gerstfeldt, 1858, whose males, moreover, have no sexual characters on the fifteenth pair of legs (<xref ref-type="bibr" rid="B26">Zalesskaja 1978</xref>, <xref ref-type="bibr" rid="B7">Farzalieva and Esyunin 2008</xref>). Other key features observed on the sampled specimens were also consistent with the redescription made by <xref ref-type="bibr" rid="B7">Farzalieva and Esyunin (2008)</xref>, i.e. head with 9–10 ocelli in 3–4 rows, coxosternum with 2 + 2 sharp teeth (Figure <xref ref-type="fig" rid="F1">4</xref>), presence of the accessory apical claw on ultimate legs in both sexes (Figure <xref ref-type="fig" rid="F1">5</xref>) and the spinulation pattern on the legs.</p><fig id="F1" position="float" orientation="portrait"><label>Figures 1–5.</label><caption><p><italic><tp:taxon-name><tp:taxon-name-part taxon-name-part-type="genus" reg="Lithobius">Lithobius</tp:taxon-name-part><tp:taxon-name-part taxon-name-part-type="species" reg="proximus">proximus</tp:taxon-name-part></tp:taxon-name></italic> Sseliwanoff, 1878, male (23 May–12 Sep 2017, Stand 4a): <bold>1</bold> total habitus, lateral view <bold>2</bold> anterior part of the body with a darker brownish to brown colour of the head and antennal articles, dorsolateral view <bold>3</bold> posterior part of the body, ultimate male legs with dorsal groove on femur and tibia (arrows), dorsal view <bold>4</bold> head in ventrolateral view <bold>5</bold> distal end of ultimate leg with apical claw and accessory apical claw. Photos by P. Ślipiński (<bold>1–4</bold>) and M. Romański (<bold>5</bold>).</p></caption><graphic xmlns:xlink="http://www.w3.org/1999/xlink" xlink:href="zookeys-821-001-g001.jpg" position="float" orientation="portrait" xlink:type="simple" id="oo_260971.jpg"/></fig><fig id="F2" position="float" orientation="portrait"><label>Figures 6–8.</label><caption><p><italic><tp:taxon-name><tp:taxon-name-part taxon-name-part-type="genus" reg="Lithobius">Lithobius</tp:taxon-name-part><tp:taxon-name-part taxon-name-part-type="species" reg="proximus">proximus</tp:taxon-name-part></tp:taxon-name></italic> Sseliwanoff, 1878: <bold>6, 7</bold> female gonopods with 2 + 2 spurs (23 May–12 Sep 2017, Stands 4b and 5) <bold>8</bold> female gonopods with 3 + 3 spurs marked by arrows (23 May–12 Sep 2017, Stand 5); Photos by P. Ślipiński (<bold>6</bold>) and J. Wytwer (<bold>7, 8</bold>).</p></caption><graphic xmlns:xlink="http://www.w3.org/1999/xlink" xlink:href="zookeys-821-001-g002.jpg" position="float" orientation="portrait" xlink:type="simple" id="oo_260972.jpg"/></fig><p>Female specimens with 2 + 3 or 3 + 3 spurs on gonopods were treated as very rare (<xref ref-type="bibr" rid="B7">Farzalieva and Esyunin 2008</xref>) or aberrant (<xref ref-type="bibr" rid="B15">Nefediev et al. 2017a</xref>). Overall, in our material the ‘aberrant’ specimens accounted for 11% of all females.</p></tp:treatment-sec><tp:treatment-sec sec-type="distribution" id="SECID0EHGAE"><title>Distribution.</title><p><italic><tp:taxon-name><tp:taxon-name-part taxon-name-part-type="genus" reg="Lithobius">Lithobius</tp:taxon-name-part><tp:taxon-name-part taxon-name-part-type="species" reg="proximus">proximus</tp:taxon-name-part></tp:taxon-name></italic> is the only representative of the <tp:taxon-name><tp:taxon-name-part taxon-name-part-type="infraspecific-rank">subgenus</tp:taxon-name-part><tp:taxon-name-part taxon-name-part-type="subgenus" reg="Ezembius">Ezembius</tp:taxon-name-part></tp:taxon-name> in Poland. <italic><tp:taxon-name><tp:taxon-name-part taxon-name-part-type="genus" reg="Ezembius">Ezembius</tp:taxon-name-part></tp:taxon-name></italic> was regarded as a subgenus of the genus <italic><tp:taxon-name><tp:taxon-name-part taxon-name-part-type="genus" reg="Lithobius">Lithobius</tp:taxon-name-part></tp:taxon-name></italic> by <xref ref-type="bibr" rid="B4">Eason (1974)</xref> for the group that occurred in eastern and northern Asia. <italic><tp:taxon-name><tp:taxon-name-part taxon-name-part-type="genus" reg="Lithobius">Lithobius</tp:taxon-name-part><tp:taxon-name-part taxon-name-part-type="species" reg="proximus">proximus</tp:taxon-name-part></tp:taxon-name></italic> was originally described from Irkutsk by <xref ref-type="bibr" rid="B23">Sseliwanoff (1878)</xref>. <xref ref-type="bibr" rid="B26">Zalesskaja (1978)</xref> designated it as a Siberian species and later (<xref ref-type="bibr" rid="B27">Zalesskaja and Golovatch 1996</xref>) defined it as a centipede that inhabited the belt from the taiga to the steppe and suggested that the Volga River limited its spread to the west. This opinion was later repeated by <xref ref-type="bibr" rid="B3">Dyachkov (2017)</xref>. Recently, this species was characterised as a widespread Siberian boreal species (<xref ref-type="bibr" rid="B15">Nefediev et al. 2017a</xref>), and later it was judged as a Eurasian species widely distributed in Russia, specifically in the Altai area ranging from the taiga on the lake shore up to the mountain tundra at approximately 2200 m a.s.l. (<xref ref-type="bibr" rid="B16">Nefediev et al. 2017b</xref>). Subsequently, <xref ref-type="bibr" rid="B17">Nefediev et al. (2018)</xref>, referred to this species as an eastern European–Transsiberian temperate range species that occurred from the eastern Russian Plain (Republics of Mari El and Tatarstan, Kirov and Samara areas; i.e. respecting the Volga River line) in the west through Siberia to the Russian Far East (Maritime Province, Sakhalin and the Kuril Islands). However, <italic><tp:taxon-name><tp:taxon-name-part taxon-name-part-type="genus" reg="Lithobius">Lithobius</tp:taxon-name-part><tp:taxon-name-part taxon-name-part-type="species" reg="proximus">proximus</tp:taxon-name-part></tp:taxon-name></italic> was also repeatedly recorded in Ukraine, from the Kanev Nature Reserve on the Dnieper Lowland (<xref ref-type="bibr" rid="B2">Chornyi and Kosyanenko 2003</xref>, <xref ref-type="bibr" rid="B12">Kosyanenko and Chornyi 2008</xref>) and from the ‘Chernyi Les’ forest near Kirovograd on the Dnieper Upland (<xref ref-type="bibr" rid="B13">Kunakh 2013</xref>). Both stands are in the forest-steppe belt, and the nearest stand in the Kanev Nature Reserve is over 750 km in a straight line from the Wigry National Park in Poland. Thus, our records represent the western most points of the entire <italic><tp:taxon-name><tp:taxon-name-part taxon-name-part-type="genus" reg="Lithobius">Lithobius</tp:taxon-name-part><tp:taxon-name-part taxon-name-part-type="species" reg="proximus">proximus</tp:taxon-name-part></tp:taxon-name></italic> distribution area (Figure <xref ref-type="fig" rid="F3">9</xref>).</p><fig id="F3" position="float" orientation="portrait"><label>Figure 9.</label><caption><p>Distribution map of <italic><tp:taxon-name><tp:taxon-name-part taxon-name-part-type="genus" reg="Lithobius">Lithobius</tp:taxon-name-part><tp:taxon-name-part taxon-name-part-type="species" reg="proximus">proximus</tp:taxon-name-part></tp:taxon-name></italic> Sseliwanoff, 1878 based on a summarisation of the published data (yellow dots; <xref ref-type="bibr" rid="B26">Zalesskaja 1978</xref>, <xref ref-type="bibr" rid="B27">Zalesskaja and Golovatch 1996</xref>, <xref ref-type="bibr" rid="B2">Chornyi and Kosyanenko 2003</xref>, <xref ref-type="bibr" rid="B7">Farzalieva and Esyunin 2008</xref>, <xref ref-type="bibr" rid="B12">Kosyanenko and Chornyi 2008</xref>, <xref ref-type="bibr" rid="B13">Kunakh 2013</xref>, <xref ref-type="bibr" rid="B22">Sergeeva 2013</xref>, <xref ref-type="bibr" rid="B15">Nefediev et al. 2017a</xref>, <xref ref-type="bibr" rid="B16">b</xref>, <xref ref-type="bibr" rid="B17">Nefediev et al. 2018</xref>) and our records (red dot; this paper).</p></caption><graphic xmlns:xlink="http://www.w3.org/1999/xlink" xlink:href="zookeys-821-001-g003.jpg" position="float" orientation="portrait" xlink:type="simple" id="oo_260973.jpg"/></fig></tp:treatment-sec><tp:treatment-sec sec-type="ecology" id="SECID0EAMAE"><title>Ecology.</title><p>The present data indicate that <italic><tp:taxon-name><tp:taxon-name-part taxon-name-part-type="genus" reg="Lithobius">Lithobius</tp:taxon-name-part><tp:taxon-name-part taxon-name-part-type="species" reg="proximus">proximus</tp:taxon-name-part></tp:taxon-name></italic> is neither an accessory nor an accidental species in the litter centipede community of the horn-beam forests in the Wigry National Park; rather, it is well anchored as a co-dominant species. Quantitative data on the epigeic fauna based on the extensive pitfall trapping proved that <italic><tp:taxon-name><tp:taxon-name-part taxon-name-part-type="genus" reg="Lithobius">Lithobius</tp:taxon-name-part><tp:taxon-name-part taxon-name-part-type="species" reg="proximus">proximus</tp:taxon-name-part></tp:taxon-name></italic> co-dominates with two other lithobiomorph centipedes. The first is the common, eurytopic species <tp:taxon-name><tp:taxon-name-part taxon-name-part-type="genus" reg="Lithobius">Lithobius</tp:taxon-name-part> (<tp:taxon-name-part taxon-name-part-type="subgenus" reg="Lithobius">Lithobius</tp:taxon-name-part>) <tp:taxon-name-part taxon-name-part-type="species" reg="forficatus">forficatus</tp:taxon-name-part></tp:taxon-name> Linnaeus, 1758, with a Holarctic range of distribution, and the second is the common forest species <tp:taxon-name><tp:taxon-name-part taxon-name-part-type="genus" reg="Lithobius">Lithobius</tp:taxon-name-part> (<tp:taxon-name-part taxon-name-part-type="subgenus" reg="Monotarsobius">Monotarsobius</tp:taxon-name-part>) <tp:taxon-name-part taxon-name-part-type="species" reg="curtipes">curtipes</tp:taxon-name-part></tp:taxon-name> (C. Koch, 1847), with a Palearctic range. Our data appear to agree with phenological observations made by <xref ref-type="bibr" rid="B8">Farzalieva and Esyunin (2014)</xref> in the southern taiga of the Perm Cis-Ural region, where <italic><tp:taxon-name><tp:taxon-name-part taxon-name-part-type="genus" reg="Lithobius">Lithobius</tp:taxon-name-part><tp:taxon-name-part taxon-name-part-type="species" reg="proximus">proximus</tp:taxon-name-part></tp:taxon-name></italic> was the most numerous species during summer. Similarly, <xref ref-type="bibr" rid="B22">Sergeeva (2013)</xref> recorded <italic><tp:taxon-name><tp:taxon-name-part taxon-name-part-type="genus" reg="Lithobius">Lithobius</tp:taxon-name-part><tp:taxon-name-part taxon-name-part-type="species" reg="proximus">proximus</tp:taxon-name-part></tp:taxon-name></italic> as the second most frequent lithobiomorph species in the valley of Irtysh River, West Siberian region. In our observations, 20–30% of all centipedes caught by trapping during the summer, and a negligible amount during the “winter” (i.e. from September to May) sampling period, were found in both sampling seasons.</p></tp:treatment-sec><ref-list><ref id="B7"><mixed-citation xmlns:xlink="http://www.w3.org/1999/xlink" xlink:type="simple"><person-group><name name-style="western"><surname>Farzalieva</surname><given-names>GSh</given-names></name><name name-style="western"><surname>Esyunin</surname><given-names>SL</given-names></name></person-group> (<year>2008</year>) <article-title>A review of the centipede (<tp:taxon-name><tp:taxon-name-part taxon-name-part-type="order">Lithobiomorpha</tp:taxon-name-part></tp:taxon-name>, <tp:taxon-name><tp:taxon-name-part taxon-name-part-type="family">Henicopidae</tp:taxon-name-part></tp:taxon-name>, <tp:taxon-name><tp:taxon-name-part taxon-name-part-type="family">Lithobiidae</tp:taxon-name-part></tp:taxon-name>) fauna of the Urals and cis-Ural area.</article-title><source>Entomological Review</source><volume>88</volume>(<issue>5</issue>): <fpage>598</fpage>–<lpage>623</lpage>. <ext-link xlink:type="simple" ext-link-type="doi" xlink:href="10.1134/S0013873808050102">https://doi.org/10.1134/S0013873808050102</ext-link> [original Russian text in: Zoologichesky Zhurnal 87(8): 923–947]</mixed-citation></ref><ref id="B15"><mixed-citation xmlns:xlink="http://www.w3.org/1999/xlink" xlink:type="simple"><person-group><name name-style="western"><surname>Nefediev</surname><given-names>PS</given-names></name><name name-style="western"><surname>Knyazev</surname><given-names>SYu</given-names></name><name name-style="western"><surname>Farzalieva</surname><given-names>GSh</given-names></name><name name-style="western"><surname>Tuf</surname><given-names>IH</given-names></name></person-group> (<year>2017a</year>) <article-title>A contribution to the myriapod fauna of the Omsk Area, Siberia, Russia (<tp:taxon-name><tp:taxon-name-part taxon-name-part-type="subphylum">Myriapoda</tp:taxon-name-part></tp:taxon-name>: <tp:taxon-name><tp:taxon-name-part taxon-name-part-type="class">Diplopoda</tp:taxon-name-part></tp:taxon-name>, <tp:taxon-name><tp:taxon-name-part taxon-name-part-type="class">Chilopoda</tp:taxon-name-part></tp:taxon-name>).</article-title><source><tp:taxon-name><tp:taxon-name-part taxon-name-part-type="phylum">Arthropoda</tp:taxon-name-part></tp:taxon-name> Selecta</source><volume>26</volume>(<issue>2</issue>): <fpage>113</fpage>–<lpage>118</lpage>.</mixed-citation></ref><ref id="B16"><mixed-citation xmlns:xlink="http://www.w3.org/1999/xlink" xlink:type="simple"><person-group><name name-style="western"><surname>Nefediev</surname><given-names>PS</given-names></name><name name-style="western"><surname>Farzalieva</surname><given-names>GSh</given-names></name><name name-style="western"><surname>Tuf</surname><given-names>IH</given-names></name></person-group> (<year>2017b</year>) A preliminary review of the centipede fauna of the Altai State Nature Biosphere Reserve, southestern Siberia, Russia (<tp:taxon-name><tp:taxon-name-part taxon-name-part-type="class">Chilopoda</tp:taxon-name-part></tp:taxon-name>: <tp:taxon-name><tp:taxon-name-part taxon-name-part-type="order">Lithobiomorpha</tp:taxon-name-part></tp:taxon-name>, <tp:taxon-name><tp:taxon-name-part taxon-name-part-type="order">Geophilomorpha</tp:taxon-name-part></tp:taxon-name>) <tp:taxon-name><tp:taxon-name-part taxon-name-part-type="phylum">Arthropoda</tp:taxon-name-part></tp:taxon-name> Selecta 26(3): 217–224.</mixed-citation></ref><ref id="B17"><mixed-citation xmlns:xlink="http://www.w3.org/1999/xlink" xlink:type="simple"><person-group><name name-style="western"><surname>Nefediev</surname><given-names>PS</given-names></name><name name-style="western"><surname>Farzalieva</surname><given-names>GSh</given-names></name><name name-style="western"><surname>Tuf</surname><given-names>IH</given-names></name><name name-style="western"><surname>Nedoev</surname><given-names>KhKh</given-names></name><name name-style="western"><surname>Niyazov</surname><given-names>ST</given-names></name></person-group> (<year>2018</year>) <article-title>Millipede and centipede assemblages on the northern and southern slopes of the lowland Altais, southestern Siberia, Russia (<tp:taxon-name><tp:taxon-name-part taxon-name-part-type="class">Diplopoda</tp:taxon-name-part></tp:taxon-name>, <tp:taxon-name><tp:taxon-name-part taxon-name-part-type="class">Chilopoda</tp:taxon-name-part></tp:taxon-name>).</article-title><source>ZooKeys</source><volume>741</volume>: <fpage>219</fpage>–<lpage>254</lpage>. <ext-link xlink:type="simple" ext-link-type="doi" xlink:href="10.3897/zookeys.741.21936">https://doi.org/10.3897/zookeys.741.21936</ext-link></mixed-citation></ref><ref id="B4"><mixed-citation xmlns:xlink="http://www.w3.org/1999/xlink" xlink:type="simple"><person-group><name name-style="western"><surname>Eason</surname><given-names>EH</given-names></name></person-group> (<year>1974</year>) <article-title>The type specimens and identity of the species described in the genus <italic><tp:taxon-name><tp:taxon-name-part taxon-name-part-type="genus">Lithobius</tp:taxon-name-part></tp:taxon-name></italic> by F. Meinert and now preserved in the Zoological Museum, Copenhagen University (<tp:taxon-name><tp:taxon-name-part taxon-name-part-type="class">Chilopoda</tp:taxon-name-part></tp:taxon-name>: Lithobionorpha).</article-title><source>Zoological Journal of the Linnaean Society</source><volume>55</volume>(<issue>1</issue>): <fpage>1</fpage>–<lpage>52</lpage>. <ext-link xlink:type="simple" ext-link-type="doi" xlink:href="10.1111/j.1096-3642.1974.tb01584.x">https://doi.org/10.1111/j.1096-3642.1974.tb01584.x</ext-link></mixed-citation></ref><ref id="B5"><mixed-citation xmlns:xlink="http://www.w3.org/1999/xlink" xlink:type="simple"><person-group><name name-style="western"><surname>Eason</surname><given-names>EH</given-names></name></person-group> (<year>1976</year>) <article-title>The type specimens and identity of the Siberian species described in the genus <italic><tp:taxon-name><tp:taxon-name-part taxon-name-part-type="genus">Lithobius</tp:taxon-name-part></tp:taxon-name></italic> by Anton Stuxberg in n1876 (<tp:taxon-name><tp:taxon-name-part taxon-name-part-type="class">Chilopoda</tp:taxon-name-part></tp:taxon-name>: Lithobionorpha).</article-title><source>Zoological Journal of the Linnean Society</source><volume>58</volume>(<issue>2</issue>): <fpage>91</fpage>–<lpage>127</lpage>. <ext-link xlink:type="simple" ext-link-type="doi" xlink:href="10.1111/j.1096-3642.1976.tb00822.x">https://doi.org/10.1111/j.1096-3642.1976.tb00822.x</ext-link></mixed-citation></ref><ref id="B28"><mixed-citation xmlns:xlink="http://www.w3.org/1999/xlink" xlink:type="simple"><person-group><name name-style="western"><surname>Zapparoli</surname><given-names>M</given-names></name><name name-style="western"><surname>Edgecombe</surname><given-names>GD</given-names></name></person-group> (<year>2011</year>) Order <tp:taxon-name><tp:taxon-name-part taxon-name-part-type="order">Lithobiomorpha</tp:taxon-name-part></tp:taxon-name>. In: Minnelli A (Ed.) Treatise on Zoology − Anatomy, Taxonomy, Biology. The <tp:taxon-name><tp:taxon-name-part taxon-name-part-type="subphylum">Myriapoda</tp:taxon-name-part></tp:taxon-name>, Vol. 1, Chpt: <tp:taxon-name><tp:taxon-name-part taxon-name-part-type="class">Chilopoda</tp:taxon-name-part></tp:taxon-name> – taxonomic overview. Brill, Leiden, 371−389.</mixed-citation></ref><ref id="B26"><mixed-citation xmlns:xlink="http://www.w3.org/1999/xlink" xlink:type="simple"><person-group><name name-style="western"><surname>Zalesskaja</surname><given-names>NT</given-names></name></person-group> (<year>1978</year>) <source>Opredelitel’ mnogonožek kostyanok SSSR [Key for identification of centipedes of Soviet Union].</source><publisher-name>Nauka</publisher-name>, <publisher-loc>Moscow</publisher-loc>, <size units="page">212 pp</size>.</mixed-citation></ref><ref id="B23"><mixed-citation xmlns:xlink="http://www.w3.org/1999/xlink" xlink:type="simple"><person-group><name name-style="western"><surname>Sseliwanoff</surname><given-names>A</given-names></name></person-group> (<year>1878</year>) <article-title>Materialy k izucheniyu russkich tysyachenogikh (<tp:taxon-name><tp:taxon-name-part taxon-name-part-type="subphylum">Myriapoda</tp:taxon-name-part></tp:taxon-name>) [Material for getting to know centipedes]. Trudy Russkogo Entomologicheskogo Obshchestva (S.</article-title><source>Petersburg)</source><volume>11</volume>(<issue>1878–1880</issue>): <fpage>1</fpage>–<lpage>26</lpage>.</mixed-citation></ref><ref id="B27"><mixed-citation xmlns:xlink="http://www.w3.org/1999/xlink" xlink:type="simple"><person-group><name name-style="western"><surname>Zalesskaja</surname><given-names>NT</given-names></name><name name-style="western"><surname>Golovatch</surname><given-names>SI</given-names></name></person-group> (<year>1996</year>) <article-title>Some patterns in the distribution and origin of the lithobiomorph centipede fauna of the Russian Plain (<tp:taxon-name><tp:taxon-name-part taxon-name-part-type="class">Chilopoda</tp:taxon-name-part></tp:taxon-name>: <tp:taxon-name><tp:taxon-name-part taxon-name-part-type="order">Lithobiomorpha</tp:taxon-name-part></tp:taxon-name>).</article-title> In: <person-group><name name-style="western"><surname>Geoffroy</surname><given-names>J-J</given-names></name><name name-style="western"><surname>Mauriès</surname><given-names>J-P</given-names></name><name name-style="western"><surname>Nguyen Duy-Jacquemin</surname><given-names>M</given-names></name></person-group> (<role>Eds</role>) <issue-title>Acta Myriapodologica.</issue-title><source>Mémoires du Muséum national d’Histoire naturelle</source><volume>169</volume>: <fpage>265</fpage>–<lpage>268</lpage>.</mixed-citation></ref><ref id="B3"><mixed-citation xmlns:xlink="http://www.w3.org/1999/xlink" xlink:type="simple"><person-group><name name-style="western"><surname>Dyachkov</surname><given-names>YuV</given-names></name></person-group> (<year>2017</year>) <article-title>The first data on centipede (<tp:taxon-name><tp:taxon-name-part taxon-name-part-type="class">Chilopoda</tp:taxon-name-part></tp:taxon-name>: <tp:taxon-name><tp:taxon-name-part taxon-name-part-type="order">Geophilomorpha</tp:taxon-name-part></tp:taxon-name>; <tp:taxon-name><tp:taxon-name-part taxon-name-part-type="order">Lithobiomorpha</tp:taxon-name-part></tp:taxon-name>) fauna on the Katunskiy Biosphere State Nature Reserve, Altai Mts.</article-title><source>Ukrainian Journal of Ecology</source><volume>7</volume>(<issue>4</issue>): <fpage>453</fpage>–<lpage>456</lpage>. <ext-link xlink:type="simple" ext-link-type="doi" xlink:href="10.15421/2017_141">https://doi.org/10.15421/2017_141</ext-link> [in Russian, with English abstract]</mixed-citation></ref><ref id="B2"><mixed-citation xmlns:xlink="http://www.w3.org/1999/xlink" xlink:type="simple"><person-group><name name-style="western"><surname>Chornyi</surname><given-names>MG</given-names></name><name name-style="western"><surname>Kosyanenko</surname><given-names>OW</given-names></name></person-group> (<year>2003</year>) Dvuparnonogi ta gubonogi bagatonizhki Seredn’ogo Pridniprov’ya [Millipedes and centipedes of middle Dnepr] Zapovidna sprawka w Ukraini [Nature Reserves in Ukraine] 9(2): 64–66. [in Ukrainian]</mixed-citation></ref><ref id="B12"><mixed-citation xmlns:xlink="http://www.w3.org/1999/xlink" xlink:type="simple"><person-group><name name-style="western"><surname>Kosyanenko</surname><given-names>OW</given-names></name><name name-style="western"><surname>Chornyi</surname><given-names>MG</given-names></name></person-group> (<year>2008</year>) <article-title>Istoriya ta stan vivchenniya miriapodofauni Kanivs’kogo Prirodnogo Zapovidnika [History and state of research of Kanev nature reserve].</article-title><source>Zapovidna sprawka w Ukraini [Nature Reserves in Ukraine]</source><volume>14</volume>(<issue>2</issue>): <fpage>25</fpage>–<lpage>29</lpage>. [In Ukrainian]</mixed-citation></ref><ref id="B13"><mixed-citation xmlns:xlink="http://www.w3.org/1999/xlink" xlink:type="simple"><person-group><name name-style="western"><surname>Kunakh</surname><given-names>ON</given-names></name></person-group> (<year>2013</year>) <article-title>Fauna gubonogikh mnogonozhek (<tp:taxon-name><tp:taxon-name-part taxon-name-part-type="class">Chilopoda</tp:taxon-name-part></tp:taxon-name>) stepnogo Pridneprov’ya [Centipede fauna in steppe on the Dnepr].</article-title><source>Ukrainian Journal of Ecology</source><volume>3</volume>(<issue>1</issue>): <fpage>65</fpage>–<lpage>81</lpage>. <ext-link xlink:type="simple" ext-link-type="doi" xlink:href="10.7905/bbmspu.v0i1(7).560">https://doi.org/10.7905/bbmspu.v0i1(7).560</ext-link> [in Russian]</mixed-citation></ref><ref id="B22"><mixed-citation xmlns:xlink="http://www.w3.org/1999/xlink" xlink:type="simple"><person-group><name name-style="western"><surname>Sergeeva</surname><given-names>EV</given-names></name></person-group> (<year>2013</year>) <article-title>Biotopic distribution and number of centipedes (<tp:taxon-name><tp:taxon-name-part taxon-name-part-type="class">Chilopoda</tp:taxon-name-part></tp:taxon-name>) in Irtysh valley of West Siberia, Russia.</article-title><source>Euroasian Entomological Journal</source><volume>12</volume>(<issue>6</issue>): <fpage>529</fpage>–<lpage>533</lpage>. [in Russian, with English summary]</mixed-citation></ref><ref id="B8"><mixed-citation xmlns:xlink="http://www.w3.org/1999/xlink" xlink:type="simple"><person-group><name name-style="western"><surname>Farzalieva</surname><given-names>GSh</given-names></name><name name-style="western"><surname>Esyunin</surname><given-names>SL</given-names></name></person-group> (<year>2014</year>) <article-title>The structure and seasonal dynamics of myriapods (<tp:taxon-name><tp:taxon-name-part taxon-name-part-type="class">Chilopoda</tp:taxon-name-part></tp:taxon-name> and <tp:taxon-name><tp:taxon-name-part taxon-name-part-type="class">Diplopoda</tp:taxon-name-part></tp:taxon-name>) in the southern taiga of the Perm cis-Ural region.</article-title><source>Entomological Review</source><volume>94</volume>(<issue>4</issue>): <fpage>498</fpage>–<lpage>513</lpage>. <ext-link xlink:type="simple" ext-link-type="doi" xlink:href="10.1134/S0013873814040058">https://doi.org/10.1134/S0013873814040058</ext-link> [original Russian text in: Zoologichesky Zhurnal 93(1): 65–80]</mixed-citation></ref></ref-list></tp:taxon-treatment>
